# Supplementary material for: Circulating hs-CRP, IL-18, Chemerin, Leptin, and Adiponectin Levels Reflect Cardiometabolic Dysfunction in Adults with Excess Weight
Source: Int J Mol Sci. 2025 Jan 29;26(3):1176. doi: 10.3390/ijms26031176 (PMC11818792; doi:10.3390/ijms26031176)
Supplement: Supplementary file 1 [file ijms-26-01176-s001.zip]

Archive with 1 entries (1 files):
- ijms-3403606-supplementary.pdf
